# Supplementary material for: Continuous bioactivity-dependent evolution of an antibiotic biosynthetic pathway
Source: Nat Commun. 2020 Aug 21;11:4202. doi: 10.1038/s41467-020-18018-2 (PMC7443133; doi:10.1038/s41467-020-18018-2)
Supplement: Supplementary file 5 — Supplementary Data 1 [file 41467_2020_18018_MOESM5_ESM.xlsx]

## Sheet: Supplementary Data 1
Summary:	Mutations observed in sampled bcm biosynthetic pathways recovered from selection phage following 72 h or 144 h of PACE, as well as an additional 72 h of PACE with active BCM efflux
Legend:	Silent / Non-coding	Missense mutations
BCM BGC Sample
72.1		BCD13 G25T													bcmB T715A (S239T)										bcmC A314G (D105G)								bcmC G805A (V269I)										bcmD G669A (M223I)	bcmD C939T
72.2		BCD13 G25T													bcmB T715A (S239T)			bcmB C792T							bcmC A314G (D105G)								bcmC G805A (V269I)											bcmD C939T
72.3													bcmB C549T (F183F)		bcmB T715A (S239T)							bcmC C118T (R40C)			bcmC A314G (D105G)								bcmC G805A (V269I)														bcmD G1411A (A471T)	bcmE A4G (S2G)
72.4		BCD13 G25T													bcmB T715A (S239T)			bcmB C792T							bcmC A314G (D105G)								bcmC G805A (V269I)											bcmD C939T
72.5		BCD13 G25T													bcmB T715A (S239T)							bcmC C118T (R40C)			bcmC A314G (D105G)								bcmC G805A (V269I)															bcmE A4G (S2G)
72.6															bcmB T715A (S239T)							bcmC C118T (R40C)			bcmC A314G (D105G)								bcmC G805A (V269I)															bcmE A4G (S2G)
72.7		BCD13 G25T													bcmB T715A (S239T)										bcmC A314G (D105G)								bcmC G805A (V269I)											bcmD C939T
72.8															bcmB T715A (S239T)							bcmC C118T (R40C)			bcmC A314G (D105G)								bcmC G805A (V269I)															bcmE A4G (S2G)
72.9		BCD13 G25T													bcmB T715A (S239T)										bcmC A314G (D105G)								bcmC G805A (V269I)											bcmD C939T
72.1															bcmB T715A (S239T)							bcmC C118T (R40C)			bcmC A314G (D105G)								bcmC G805A (V269I)															bcmE A4G (S2G)
72.11		BCD13 G25T													bcmB T715A (S239T)										bcmC A314G (D105G)								bcmC G805A (V269I)											bcmD C939T
72.12															bcmB T715A (S239T)										bcmC A314G (D105G)								bcmC G805A (V269I)											bcmD C939T
72.13															bcmB T715A (S239T)							bcmC C118T (R40C)			bcmC A314G (D105G)								bcmC G805A (V269I)															bcmE A4G (S2G)
72.14		BCD13 G25T													bcmB T715A (S239T)					bcmB C804T					bcmC A314G (D105G)								bcmC G805A (V269I)											bcmD C939T
72.15		BCD13 G25T													bcmB T715A (S239T)										bcmC A314G (D105G)								bcmC G805A (V269I)											bcmD C939T
72.16															bcmB T715A (S239T)							bcmC C118T (R40C)			bcmC A314G (D105G)								bcmC G805A (V269I)															bcmE A4G (S2G)
72.17															bcmB T715A (S239T)										bcmC A314G (D105G)								bcmC G805A (V269I)											bcmD C939T
72.18															bcmB T715A (S239T)							bcmC C118T (R40C)			bcmC A314G (D105G)			bcmC G709A (E237K)					bcmC G805A (V269I)															bcmE A4G (S2G)
72.19															bcmB T715A (S239T)							bcmC C118T (R40C)			bcmC A314G (D105G)								bcmC G805A (V269I)															bcmE A4G (S2G)
72.2		BCD13 G25T													bcmB T715A (S239T)										bcmC A314G (D105G)								bcmC G805A (V269I)											bcmD C939T
72.21		BCD13 G25T													bcmB T715A (S239T)										bcmC A314G (D105G)								bcmC G805A (V269I)											bcmD C939T
72.22		BCD13 G25T													bcmB T715A (S239T)							bcmC C118T (R40C)			bcmC A314G (D105G)								bcmC G805A (V269I)															bcmE A4G (S2G)
72.23															bcmB T715A (S239T)							bcmC C118T (R40C)			bcmC A314G (D105G)								bcmC G805A (V269I)															bcmE A4G (S2G)
72.24		BCD13 G25T													bcmB T715A (S239T)										bcmC A314G (D105G)								bcmC G805A (V269I)											bcmD C939T
72.25		BCD13 G25T													bcmB T715A (S239T)									bcmC G247A (D83N)									bcmC G805A (V269I)
72.26															bcmB T715A (S239T)								bcmC G209A (R70H)		bcmC A314G (D105G)							bcmC C777T (L259L)	bcmC G805A (V269I)											bcmD C939T
72.27									bcmB C100T (L34L)						bcmB T715A (S239T)										bcmC A314G (D105G)					bcmC C748T (P250S)			bcmC G805A (V269I)								bcmD C366T
72.28		BCD13 G25T													bcmB T715A (S239T)										bcmC A314G (D105G)								bcmC G805A (V269I)				bcmD C108T							bcmD C939T
72.29															bcmB T715A (S239T)							bcmC C118T (R40C)			bcmC A314G (D105G)								bcmC G805A (V269I)															bcmE A4G (S2G)
72.3															bcmB T715A (S239T)							bcmC C118T (R40C)			bcmC A314G (D105G)								bcmC G805A (V269I)															bcmE A4G (S2G)
72.31															bcmB T715A (S239T)									bcmC G247A (D83N)									bcmC G805A (V269I)
72.32															bcmB T715A (S239T)							bcmC C118T (R40C)			bcmC A314G (D105G)								bcmC G805A (V269I)															bcmE A4G (S2G)
72.33		BCD13 G25T													bcmB T715A (S239T)										bcmC A314G (D105G)								bcmC G805A (V269I)				bcmD C108T							bcmD C939T
72.34													bcmB C549T (F183F)		bcmB T715A (S239T)							bcmC C118T (R40C)			bcmC A314G (D105G)								bcmC G805A (V269I)														bcmD G1411A (A471T)	bcmE A4G (S2G)
72.35				BCD13 C83T											bcmB T715A (S239T)							bcmC C118T (R40C)			bcmC A314G (D105G)								bcmC G805A (V269I)															bcmE A4G (S2G)
72.36															bcmB T715A (S239T)										bcmC A314G (D105G)								bcmC G805A (V269I)											bcmD C939T
144.1															bcmB T715A (S239T)							bcmC C118T (R40C)			bcmC A314G (D105G)								bcmC G805A (V269I)															bcmE A4G (S2G)
144.2		BCD13 G25T													bcmB T715A (S239T)										bcmC A314G (D105G)								bcmC G805A (V269I)												bcmD C1167T (T389T)
144.3		BCD13 G25T													bcmB T715A (S239T)							bcmC C118T (R40C)			bcmC A314G (D105G)								bcmC G805A (V269I)															bcmE A4G (S2G)
144.4															bcmB T715A (S239T)										bcmC A314G (D105G)								bcmC G805A (V269I)											bcmD C939T
144.5		BCD13 G25T													bcmB T715A (S239T)						bcmC C99T (R33R)	bcmC C118T (R40C)			bcmC A314G (D105G)								bcmC G805A (V269I)															bcmE A4G (S2G)
144.6															bcmB T715A (S239T)										bcmC A314G (D105G)								bcmC G805A (V269I)															bcmE A4G (S2G)
144.7		BCD13 G25T													bcmB T715A (S239T)										bcmC A314G (D105G)								bcmC G805A (V269I)											bcmD C939T
144.8		BCD13 G25T	BCD13 G53A												bcmB T715A (S239T)							bcmC C118T (R40C)			bcmC A314G (D105G)								bcmC G805A (V269I)															bcmE A4G (S2G)
144.9		BCD13 G25T													bcmB T715A (S239T)							bcmC C118T (R40C)			bcmC A314G (D105G)								bcmC G805A (V269I)													bcmD C1182A (A394A)		bcmE A4G (S2G)
144.1		BCD13 G25T													bcmB T715A (S239T)										bcmC A314G (D105G)								bcmC G805A (V269I)				bcmD C108T							bcmD C939T
144.11												bcmB C534A (S178S)			bcmB T715A (S239T)				bcmB G800A (S267N)			bcmC C118T (R40C)			bcmC A314G (D105G)								bcmC G805A (V269I)															bcmE A4G (S2G)
144.12		BCD13 G25T													bcmB T715A (S239T)							bcmC C118T (R40C)			bcmC A314G (D105G)								bcmC G805A (V269I)															bcmE A4G (S2G)
144.13		BCD13 G25T													bcmB T715A (S239T)							bcmC C118T (R40C)			bcmC A314G (D105G)								bcmC G805A (V269I)															bcmE A4G (S2G)
144.14															bcmB T715A (S239T)							bcmC C118T (R40C)			bcmC A314G (D105G)								bcmC G805A (V269I)															bcmE A4G (S2G)
144.15		BCD13 G25T													bcmB T715A (S239T)										bcmC A314G (D105G)								bcmC G805A (V269I)			bcmD G79T (A27S)								bcmD C939T
144.16		BCD13 G25T													bcmB T715A (S239T)										bcmC A314G (D105G)								bcmC G805A (V269I)			bcmD G79T (A27S)								bcmD C939T
144.17		BCD13 G25T													bcmB T715A (S239T)							bcmC C118T (R40C)			bcmC A314G (D105G)								bcmC G805A (V269I)															bcmE A4G (S2G)
144.18		BCD13 G25T													bcmB T715A (S239T)										bcmC A314G (D105G)						bcmC C768T (L256L)		bcmC G805A (V269I)											bcmD C939T
144.19		BCD13 G25T													bcmB T715A (S239T)										bcmC A314G (D105G)								bcmC G805A (V269I)										bcmD G669A (M223I)	bcmD C939T
144.2		BCD13 G25T													bcmB T715A (S239T)										bcmC A314G (D105G)								bcmC G805A (V269I)				bcmD C108T							bcmD C939T
144.21		BCD13 G25T													bcmB T715A (S239T)							bcmC C118T (R40C)			bcmC A314G (D105G)								bcmC G805A (V269I)															bcmE A4G (S2G)
144.22		BCD13 G25T													bcmB T715A (S239T)	bcmB G726A (V242V)									bcmC A314G (D105G)								bcmC G805A (V269I)				bcmD C108T							bcmD C939T
144.23															bcmB T715A (S239T)							bcmC C118T (R40C)			bcmC A314G (D105G)								bcmC G805A (V269I)															bcmE A4G (S2G)
144.24		BCD13 G25T													bcmB T715A (S239T)							bcmC C118T (R40C)			bcmC A314G (D105G)								bcmC G805A (V269I)															bcmE A4G (S2G)
144.25		BCD13 G25T													bcmB T715A (S239T)										bcmC A314G (D105G)		bcmC C547T (P183S)						bcmC G805A (V269I)											bcmD C939T
144.26															bcmB T715A (S239T)							bcmC C118T (R40C)			bcmC A314G (D105G)								bcmC G805A (V269I)									bcmD C388T (L130M)						bcmE A4G (S2G)
144.27															bcmB T715A (S239T)							bcmC C118T (R40C)			bcmC A314G (D105G)								bcmC G805A (V269I)															bcmE A4G (S2G)
144.28															bcmB T715A (S239T)							bcmC C118T (R40C)			bcmC A314G (D105G)								bcmC G805A (V269I)						bcmD G258A (A86A)									bcmE A4G (S2G)
144.29															bcmB T715A (S239T)							bcmC C118T (R40C)			bcmC A314G (D105G)								bcmC G805A (V269I)															bcmE A4G (S2G)
144.3		BCD13 G25T													bcmB T715A (S239T)										bcmC A314G (D105G)								bcmC G805A (V269I)											bcmD C939T
144.31		BCD13 G25T													bcmB T715A (S239T)										bcmC A314G (D105G)								bcmC G805A (V269I)				bcmD C108T							bcmD C939T
144.32	BCD13 T15del	BCD13 G25T													bcmB T715A (S239T)										bcmC A314G (D105G)								bcmC G805A (V269I)											bcmD C939T
144.33		BCD13 G25T					bcmA C595T (L199L)								bcmB T715A (S239T)			bcmB C792T							bcmC A314G (D105G)	bcmC C400T (R134W)							bcmC G805A (V269I)											bcmD C939T
144.34															bcmB T715A (S239T)							bcmC C118T (R40C)			bcmC A314G (D105G)								bcmC G805A (V269I)															bcmE A4G (S2G)
144.35															bcmB T715A (S239T)							bcmC C118T (R40C)			bcmC A314G (D105G)								bcmC G805A (V269I)															bcmE A4G (S2G)
144.36		BCD13 G25T						bcmA G709A (V237I)							bcmB T715A (S239T)							bcmC C118T (R40C)			bcmC A314G (D105G)								bcmC G805A (V269I)															bcmE A4G (S2G)
Pump.1																	bcmB 750T (P250P)
Pump.2																									bcmC A314G (D105G)								bcmC G805A (V269I)
Pump.3		BCD13 G25T													bcmB T715A (S239T)							bcmC C118T (R40C)			bcmC A314G (D105G)								bcmC G805A (V269I)															bcmE A4G (S2G)
Pump.4															bcmB T715A (S239T)							bcmC C118T (R40C)			bcmC A314G (D105G)								bcmC G805A (V269I)															bcmE A4G (S2G)
Pump.5		BCD13 G25T													bcmB T715A (S239T)							bcmC C118T (R40C)			bcmC A314G (D105G)								bcmC G805A (V269I)															bcmE A4G (S2G)
Pump.6										bcmB C210T (D70D)																												bcmD G250A (D84N)
Pump.7						bcmA C271T (P91S)
Pump.8																													bcmC G714A (R238R)					bcmC C831T (R277R)															bcmE G116A (G39D)
Pump.9		BCD13 G25T													bcmB T715A (S239T)							bcmC C118T (R40C)			bcmC A314G (D105G)								bcmC G805A (V269I)															bcmE A4G (S2G)
Pump.10															bcmB T715A (S239T)							bcmC C118T (R40C)			bcmC A314G (D105G)								bcmC G805A (V269I)															bcmE A4G (S2G)
Pump.11										bcmB C210T (D70D)
Pump.12														bcmB G582A (G194G)								bcmC C118T (R40C)			bcmC A314G (D105G)								bcmC G805A (V269I)															bcmE A4G (S2G)
Pump.13														bcmB G582A (G194G)											bcmC A314G (D105G)								bcmC G805A (V269I)															bcmE A4G (S2G)
Pump.14																	bcmB 750T (P250P)																		bcmD G22A (A8T)					bcmD C345T (G115G)
Pump.15		BCD13 G25T													bcmB T715A (S239T)							bcmC C118T (R40C)			bcmC A314G (D105G)								bcmC G805A (V269I)															bcmE A4G (S2G)
Pump.16		BCD13 G25T													bcmB T715A (S239T)							bcmC C118T (R40C)			bcmC A314G (D105G)								bcmC G805A (V269I)															bcmE A4G (S2G)
Pump.17		BCD13 G25T													bcmB T715A (S239T)							bcmC C118T (R40C)			bcmC A314G (D105G)								bcmC G805A (V269I)															bcmE A4G (S2G)
Pump.18		BCD13 G25T													bcmB T715A (S239T)							bcmC C118T (R40C)			bcmC A314G (D105G)								bcmC G805A (V269I)															bcmE A4G (S2G)
Pump.19		BCD13 G25T													bcmB T715A (S239T)							bcmC C118T (R40C)			bcmC A314G (D105G)								bcmC G805A (V269I)															bcmE A4G (S2G)
Pump.20		BCD13 G25T													bcmB T715A (S239T)							bcmC C118T (R40C)			bcmC A314G (D105G)								bcmC G805A (V269I)															bcmE A4G (S2G)
Pump.21		BCD13 G25T													bcmB T715A (S239T)							bcmC C118T (R40C)			bcmC A314G (D105G)								bcmC G805A (V269I)															bcmE A4G (S2G)
Pump.22																						bcmC C118T (R40C)			bcmC A314G (D105G)								bcmC G805A (V269I)															bcmE A4G (S2G)
Pump.23		BCD13 G25T			bcmA C40A (L14I)										bcmB T715A (S239T)							bcmC C118T (R40C)			bcmC A314G (D105G)								bcmC G805A (V269I)															bcmE A4G (S2G)
Pump.24		BCD13 G25T									bcmB C261T (G87G)				bcmB T715A (S239T)							bcmC C118T (R40C)			bcmC A314G (D105G)								bcmC G805A (V269I)															bcmE A4G (S2G)
Codon Usuage:	-	-	-	-	-	-	CTA -> TTA	-	CTG->TTG	GAC->GAT	GGC->GGT	TTC -> TTA	TTC->TTT	GGG->GGA	-	GTG -> GTA	CCC->CCT	GAC->GAT	-	TTC->TTT	CGC -> CGT	-	-	-	-	-	-	-	CGG->CGA	-	CTC -> CTT	CTC->CTT	-	CGC->CGT	-	-	TGC->TGT	-	GCG -> GCA	GCC->GCT	GGC->GGT	-	-	GCC->GCT	ACC -> ACT	GCC -> GCA	-	-	-
Conserved residue?:	-	-	-	-	No	No	-	No	-	-	-	-	-	-	No	-	-	-	Yes	-	-	No	No	Yes	No	No	No	No	-	Yes	-	-	No	-	No	No	-	No	-	-	-	No	No	-	-	-	No	No	No
Observed in homologues?:	-	-	-	-	Yes (bpln_1g20840 )	Yes (DI540_07785)	-	Yes (Ga0126793_17475)	-	-	-	-	-	-	No	-	-	-	No	-	-	No	No	Yes (CKY02_18610)	Yes (EDF86_2811)	No	Yes (Ga0304784_2811)	Yes (Bind_2977)	-	Yes (BKG81_06630)	-	-	Yes (PTE_02028)	-	No	No	-	No	-	-	-	Yes (DI540_07770)	Yes (bpln_1g20870)	-	-	-	No	No	Yes (CMO30_20995)
Class of mutation:	deletion	transversion	transition	transition	transversion	transition	transition	transition	transition	transition	transition	transversion	transition	transition	transversion	transition	transition	transition	transition	transition	transition	transition	transition	transition	transition	transition	transition	transition	transition	transition	transition	transition	transition	transition	transition	transversion	transition	transition	transition	transition	transition	transition	transition	transition	transition	transversion	transition	transition	transition
[truncated: 28 more columns]
