# Supplementary material for: Continuous bioactivity-dependent evolution of an antibiotic biosynthetic pathway
Source: Nat Commun. 2020 Aug 21;11:4202. doi: 10.1038/s41467-020-18018-2 (PMC7443133; doi:10.1038/s41467-020-18018-2)
Supplement: Supplementary file 7 — Supplementary Data 3 [file 41467_2020_18018_MOESM7_ESM.xlsx]

## Sheet: Supplementary Data 3
Primer	Sequence (5' to 3')	Purpose
CWJSeqF	GTGAGACCATTGCGAATACC	Sequencing: bcm operon promoter, 5' UTR, and bcmA
BCM_OutSeqF	GGTGCTGGAAGCAGATTTCG	Sequencing: bcm operon 3'UTR, terminator, and downstream cat gene
BCM_OutSeqR	CGCTTTATACCGCTCACCCGC	Sequencing: bcm operon 5'UTR, promoter, and upstream TetR gene
BCM_SeqF1	GAAAAGGAGATAGGAATGAG	Sequencing: bcm operon
BCM_SeqF2	CTTCGCTCATTTCACCTCCA	Sequencing: bcm operon
BCM_SeqF3	CAGCCTGGAACTTCTCACCG	Sequencing: bcm operon
BCM_SeqF4	TGGTAGCGCGCATCGACAGC	Sequencing: bcm operon
BCM_SeqF5	CCCGCGCAAATGCCCAGGCC	Sequencing: bcm operon
BCM_SeqF6	ATCCCATGCCCGGCCATTTC	Sequencing: bcm operon
BCM_SeqF7	GCGGAGCTGGGTATTGGCGT	Sequencing: bcm operon
BCM_SeqF8	GCCTCGGCGCGCCCTACCAG	Sequencing: bcm operon
B_I_USER_F	ATGTCTACGAGAAGAGAAdUCG	Cloning mutant bcm genes into a wildtype bcm expression vector
B_I_USER_R	ATTGTCCGTCTCCCdUGATGACC	Cloning mutant bcm genes into a wildtype bcm expression vector
B_B_USER_F	AGGGAGACGGACAAdUCCATG	Cloning mutant bcm genes into a wildtype bcm expression vector
B_B_USER_R	ATTCTCTTCTCGTAGACAdUCC	Cloning mutant bcm genes into a wildtype bcm expression vector
C_B_USER_F	ATGAACAGCAAAGAGAAdUAGCG	Cloning mutant bcm genes into a wildtype bcm expression vector
C_I_USER_R	ATTCTCTTTGCTGTTCAdUGGGC	Cloning mutant bcm genes into a wildtype bcm expression vector
E_I_USER_F	AACCTGTACGTCAdUGGAGAA	Cloning mutant bcm genes into a wildtype bcm expression vector
E_I_USER_R	AAGGATGTATGGGCdUCAGCG	Cloning mutant bcm genes into a wildtype bcm expression vector
E_B_USER_F	AGCCCATACATCCTdUCGCAGG	Cloning mutant bcm genes into a wildtype bcm expression vector
E_B_USER_R	ATGACGTACAGGTdUCACAGG	Cloning mutant bcm genes into a wildtype bcm expression vector
F_B_USER_F	ACATCCTCCTCdUGACCCCATG	Cloning mutant bcm genes into a wildtype bcm expression vector
F_I_USER_R	AGAGGAGGATGdUCGTCGTTG	Cloning mutant bcm genes into a wildtype bcm expression vector
G_B_USER_F	ATATTGATCTAGAGdUCGACCTG	Cloning mutant bcm genes into a wildtype bcm expression vector
G_I_USER_R	ACTCTAGATCAATAdUAGACCC	Cloning mutant bcm genes into a wildtype bcm expression vector
pJH_SeqF	CGCTTACCCTCACAACGCCC	Sequencing: bcm operon promoter, 5' UTR, and bcmA in pJH10TS vector
pJH_BCM_F	ATTAGCCAATGAACCdUGATAGCGGAAGATTTC	Cloning bcm operon into pJH10TS vector
pJH_BCM_R	AGGAGGGTCAATAdUAGACCCTGGGTATTC	Cloning bcm operon into pJH10TS vector
pJH_F	ATATTGACCCTCCdUCCCCGCAGTACC	Cloning bcm operon into pJH10TS vector
pJH_R	AGGTTCATTGGCTAAdUTCCAGAAATAATGAATTG	Cloning bcm operon into pJH10TS vector
B_F	AAAAAAAAATGAGTTCCdUCTCCCAAGCC	Cloning bcmB into solubility assay vector pTW004a
B_R	ACCACCAGATCCACCdUGGATTGTCCGTCTCCCTG	Cloning bcmB into solubility assay vector pTW004a
pTW_B_F	AGGTGGATCTGGTGGdUAACAC	Cloning bcmB into solubility assay vector pTW004a
pTW_B_R	AGGAACTCATTTTTTTTdUCCTCCTTACTGCACCTGC	Cloning bcmB into solubility assay vector pTW004a
C_F	AAAATGAGCGGGCdUTCCCCAGTTC	Cloning bcmC into solubility assay vector pTW004a
C_R	ACCACCAGATCCACCdUGGGCGCAGGTACCGGTTTGTG	Cloning bcmC into solubility assay vector pTW004a
pTW_C_F	AGGTGGATCTGGTGGdUAACACG	Cloning bcmC into solubility assay vector pTW004a
pTW_C_R	AGCCCGCTCATTTdUTTTTTCCTCCTTACTGCACCTGC	Cloning bcmC into solubility assay vector pTW004a
E_F	AAAAAAAAATGAGCAAdUATCCTTCCATC	Cloning bcmE into solubility assay vector pTW004a
E_R	AGATCCACCGCGAdUGAGCCGTCTCCACCTTG	Cloning bcmE into solubility assay vector pTW004a
pTW_E_F	ATCGCGGTGGATCdUGGTGGTAACACG	Cloning bcmE into solubility assay vector pTW004a
pTW_E_R	ATTGCTCATTTTTTTdUTCCTCCTTACTGCACCTGCAG	Cloning bcmE into solubility assay vector pTW004a
Ex_F	AAAAAAAAATGGGCAATAdUCCTTCCATC	Cloning bcmE S2A mutant into solubility assay vector pTW004a
pTW_Ex_R	ATATTGCCCATTTTTTTTdUCCTCCTTACTGCACCTGC	Cloning bcmE S2A mutant into solubility assay vector pTW004a
F_F	AAGGAGGAAAAAAAAGdUGAACACGAAACCGAAAACC	Cloning bcmF into solubility assay vector pTW004a
F_R	ACCGAGGAGGATGdUCGTCGTTGTAG	Cloning bcmF into solubility assay vector pTW004a
pTW_F_F	ACATCCTCCTCGGdUGGATCTGGTGGTAACAC	Cloning bcmF into solubility assay vector pTW004a
pTW_F_R	ACTTTTTTTTCCTCCTdUACTGCACCTGC	Cloning bcmF into solubility assay vector pTW004a
Fx_F	AAGGAGGAAAAAAAAAdUGAACACGAAACCGAAAACC	Cloning bcmF V1M mutant into solubility assay vector pTW004a
pTW_Fx_R	ATTTTTTTTTCCTCCTdUACTGCACCTGC	Cloning bcmF V1M mutant into solubility assay vector pTW004a
G_F	AAGGAGGAAAAAAAAAdUGAACCCAAACGCCACCTATG	Cloning bcmG into solubility assay vector pTW004a
G_R	ACCACCAGATCCACCAdUATAGACCCTGGGTATTCTC	Cloning bcmG into solubility assay vector pTW004a
pTW_G_F	ATGGTGGATCTGGTGGdUAACAC	Cloning bcmG into solubility assay vector pTW004a
pTW_G_R	ATTTTTTTTTCCTCCTdUACTGCACCTGC	Cloning bcmG into solubility assay vector pTW004a
pREP_SeqF	GATCTCGACGCTCTCCCTTA	Sequencing: pREP 5'
pREP_SeqR	TAGTTATGCTCAGCGGTGGC	Sequencing: pREP 3'
pREP.1_Prom_F	CCTAGGTATTATGCTAGCACTAATGTGAACAACCACAC	Installing J23101 promoter in pREP.1
pREP.1_Prom_R	GCTCTGGGCTAACTGTCGCGCTTTACAGCTAGCTCAGT	Installing J23101 promoter in pREP.1
USER_tR1_F	ACGGGGCCCAAGTdUCACTTAAAAAG	Installing tR1 terminator in pREP.1
USER_tR1_R	ACTCGGGAATATGGdUGTGGTTGTTCACATT	Installing tR1 terminator in pREP.1
tR1_USER_F	ACCATATTCCCGAGdUAACAAAAAAAC	Installing tR1 terminator in pREP.1
tR1_USER_R	AACTTGGGCCCCGdUAGAGCCTCGTTGCGTTTG	Installing tR1 terminator in pREP.1
pREP_GFPGib_F	GGCATGGATGAGCTTTACAAAGGCAGCTAATAAATAAGATAAACCAGAGC	Installing superfolder GFP in pREP.1
pREP_GFPGib_R	TCCAGTGAAAAGTTCTTCTCCTTTGCTCATTAGAAAGCCTCCATTGCATG	Installing superfolder GFP in pREP.1
GFP_pREPGib_F	ATGAGCAAAGGAGAAGAACT	Installing superfolder GFP in pREP.1
GFP_pREPGib_R	TTAGCTGCCTTTGTAAAGCT	Installing superfolder GFP in pREP.1
p15a_pREP_USER_F	AGAGTGAATGATCTdUCTTGAGATCGTTTTG	Installing p15a origin in pREP.2
p15a_pREP_USER_R	AGGGGGCGGAGAdUTTCCTGGAAG	Installing p15a origin in pREP.2
pREP_p15a_USER_F	ATCTCCGCCCCCdUGCGCTAGCATGCCTATTTG	Installing p15a origin in pREP.2
pREP_p15a_USER_R	AAGATCATTCACTCdUAGATTTCAGTGCAAT	Installing p15a origin in pREP.2
pro_USER_F	ATTCTAGAGCACAGAdUAACA	Installing pro-series promoters in pREP.2
pro_USER_R	AGTAAAAGTTAAACAAAAdUT	Installing pro-series promoters in pREP.2
USER_pro_F	ATTTTGTTTAACTTTTACTACdUAATGTGAACAACCACACC	Installing pro-series promoters in pREP.2
USER_pro_R	ATCTGTGCTCTAGAAdUGCGCGACAGTTAGCCCAGAGC	Installing pro-series promoters in pREP.2
RBS_pREP_F	AAAAAAAAATGAGCAAAGGAGAAGAAC	Installating SD8 RBS in pREP.2
RBS_pREP_R	CCTCCTTACTGCACCTGCAGGTCCGTAG	Installating SD8 RBS in pREP.2
pREP_tR1_USER_F	ACGGATAGTTCCCGAGdUAACAAAAAAACAACAG	Installing a second tR1 terminator in pREP.2
pREP_tR1_USER_R	ACTCGGGAAGGTGdUGGTTGTTCACATTAGTAG	Installing a second tR1 terminator in pREP.2
tR1_pREP_USER_F	ACACCTTCCCGAGdUAACAAAAAAACAAC	Installing a second tR1 terminator in pREP.2
tR1_pREP_USER_R	ACTCGGGAACTATCCGdUAGAGCCTCGTTGCGTTTG	Installing a second tR1 terminator in pREP.2
SC101_F	TCACTCTAGATTTCAGTGCA	Installing SC101 in pREP.2 to create pAP.1
SC101_R	CTGCGCTAGCATGCCTATTTG	Installing SC101 in pREP.2 to create pAP.1
SC101_GibF	ATGTATTTAGAAAAATAAACAAATAGGCATGCTAGCGCAGTCAGATCCTTCCGTATTTAG	Installing SC101 in pREP.2 to create pAP.1
SC101_GibR	CTACATTTGAAGAGATAAATTGCACTGAAATCTAGAGTGAGACAGTAAGACGGGTAAGCC	Installing SC101 in pREP.2 to create pAP.1
G3_AP_USER_F	AAGGAGGAAAAAAAAAdUGAAAAAATTATTATTCGC	Installing gIII in pREP.2 to create pAP.1
G3_AP_USER_R	ATCTTATTTAAGACdUCCTTATTACGCAG	Installing gIII in pREP.2 to create pAP.1
AP_G3_USER_F	AGTCTTAAATAAGAdUAAACCAGAGCGGC	Installing gIII in pREP.2 to create pAP.1
AP_G3_USER_R	ATTTTTTTTTCCTCCTdUACTGC	Installing gIII in pREP.2 to create pAP.1
CWJ_bcmT_USER_F	ATTGATCTAGAGTCGACCdUGCAGGC	Installing bcmT in pBCM.1 to create pBCM.2
CWJ_bcmT_USER_R	AGGAGGGTCAATAdUAGACCCTGGGTATTC	Installing bcmT in pBCM.1 to create pBCM.2
bcmT_USER_F	ATATTGACCCTCCdUCCCCGCAGTACC	Installing bcmT in pBCM.1 to create pBCM.2
bcmT_USER_R	AGGTCGACTCTAGATCAAdUCGCGCAACGGCAGCG	Installing bcmT in pBCM.1 to create pBCM.2
pPUMP_bcmT_USER_F	ACTTAATTAACGGCACdUCCTC	Cloning bcmT into pPUMP
pPUMP_bcmT_USER_R	ATTTTTTTTTCCTCCTdUACTGC	Cloning bcmT into pPUMP
bcmT_pPUMP_USER_F	AAGGAGGAAAAAAAAAdUGAAGCAAAAGATTAGTCC	Cloning bcmT into pPUMP
bcmT_pPUMP_USER_R	AGTGCCGTTAATTAAGdUCAATCGCGCAGAGGCAGAG	Cloning bcmT into pPUMP
BCM_SP_USER_F	ACTGCTCGGGCCCAAGdUTCACTTAAAAAGGAG	Cloning bcm SP
BCM_SP_USER_R	ATTTGTCTAGATCAATAdUAGACCCTGGGTATTCTC	Cloning bcm SP
SP_BCM_USER_F	ATATTGATCTAGACAAAdUAAAACGAAAGGCTCAGTCG	Cloning bcm SP
SP_BCM_USER_R	ACTTGGGCCCGAGCAGdUGCCGCTTCGCTTTTTCTC	Cloning bcm SP
SP_SeqF	CACCTCGAAAGCAAG	Sequencing: SP bcm operon, 5'
SP_SeqR	GAATAAGTTTATTTTGTCAC	Sequencing: SP bcm operon, 3'
S46A_F	GCCCTGGAAAATAGAAATTT	Installing bcmA S46A mutation
S46A_R	GACGCCCAGAAAGCACTTTG	Installing bcmA S46A mutation
