# Supplementary material for: Continuous bioactivity-dependent evolution of an antibiotic biosynthetic pathway
Source: Nat Commun. 2020 Aug 21;11:4202. doi: 10.1038/s41467-020-18018-2 (PMC7443133; doi:10.1038/s41467-020-18018-2)
Supplement: Supplementary file 8 — Source Data [file 41467_2020_18018_MOESM8_ESM.xlsx]

## Sheet: Figures 1b and 1c
	Figure 1b. Absorbance normalized fluorescence readings (GFP) in response to BCM
	BCM mg/ml:	20	10	5	2.5	1.25	0.63	0.31	0.16	0.08	0.04	0.02
		8553.69	2984.07	1067.81	357.524	109.551	42.9871	21.556	9.67078	4.59129	0.936857	0.812633
		8880.76	3273.85	1168.79	439.161	151.297	49.3617	22.3626	9.68252	6.20398	2.61326	0.927071
		8144.98	2973.43	1080.83	354.025	114.474	45.0759	19.1508	9.7946	6.67026	5.62378	3.99472
	Figure 1c. Absorbance normalized fluorescence readings (GFP) of induced wildtype (BCM) or mutant (S46A) bcm operons.
		BCM	S46A
		104.998	0.001
		97.805	4.924
		97.263	11.484

## Sheet: Figures 2c and 2e
	Figure 2c. Plaque forming units and PACE conditions over 144 h of PACE.
	Flow rate (vol/hr)	1	1	1	1	1	1	1	1	1	1	1	1	1	1.5	1.5	1.5	2
	MNNG (ug/mL)	1000	100	100	100	100	10	10	10	50	50	50	25	25	17	17	17	12.5
	Time (hours)	0	12	18	32	36	42	54	60	66	80	84	96	108	120	132	144	156
	Lagoon 1	300000000	3000
	Lagoon 2	300000000	140000
	Lagoon 1		3000000000	2000000	70000	70000	2400000	2000000000	1000000000	7000000	100000	360000
	Lagoon 2		2000000000	400000	30000	23000	30000	60000000	1000000000	350000	11000	1500
	Lagoon 1											4000000000	1200000	30000	10000	50000	500000	70000
	Lagoon 2											9000000000	4000000	900000	1000000	300000	2000000	1000000
	Figure 2e. Absorbance normalized fluorescence readings (GFP) in response to BCM production by different evolved bcm operons
	Generation:	Gen 0	Gen 1	Gen 2	Gen 3	Gen 4	72.1	72.5	144.5	144.28
		1.99662	3.9183	9.21874	16.1184	62.4781	190.543	247.446	201.527	232.933
		5.71398	8.77773	11.7727	29.7866	77.1028	219.416	251.405	239.053	246.657
		0.38139	8.70679	26.5755	28.4445	83.1681	230.281	281.277	256.012	277.344

## Sheet: Figures 3a, b, and d
	Figure 3a. Absorbance normalized fluorescence readings (GFP) in response to BCM and varying induction of bcmT expression
	[IPTG] (mM)	0	1	2	4	7.8125	15.625	31.25	62.5	125	250	500	1000
		180.222	135.94	126.59	88.3308	65.5532	34.2164	18.8668	24.6729	14.8093	8.21974	11.5611	16.5304
		179.361	135.559	117.525	100.421	82.16	41.0512	26.9609	13.1367	21.8522	13.1199	20.0204	12.8151
		167.58	117.851	107.933	75.9557	56.4676	23.3889	18.4159	18.2888	20.0175	11.5332	11.1846	17.7169
	Figure 3b. Plaque forming units and PACE conditions over 72 h of PACE with active BCM efflux
	Flow rate (vol/hr)	1	1	1	1	1	1	1
	MNNG (ug/mL)	15	15	15	15	15	15	15
	Time (hours)	0	12	24	36	48	60	72
	Lagoon 1	12500	500000	1400	60000	250000	1500000	900000
	Figure 3d. Absorbance normalized fluorescence readings (GFP) in response to induced expression of bcm operons obtained after different PACE timepoints and conditions
		PACE 72 h	PACE 144 h	Pump PACE 72 h
		12.6637	46.2918	125.232
		51.0698	85.8268	52.5483
		40.6195	91.1041	270.924
		0.723936	31.4236	88.0888
		35.2179	76.1858	106.879
		39.9015	100.498	273.09
		23.9198	21.9144	223.368
		96.2205	112.935	213.324
		49.7968	45.116	195.284
		20.3865	33.0694	148.943
		98.2519	70.6784	178.533
		20.0095	47.3781	153.447
		121.348	8.06188	111.343
		28.3692	41.397	181.068
		33.1276	69.3304	220.991
		91.0741	124.695	77.7636
		3.1229	102.939	111.136
		3.35024	10.0007	136.43
		70.3505	22.9987	192.473
		86.1124	161.627	197.875
		31.04	33.7775	59.2745
		40.4018	15.9531	35.9874
		37.7413	32.1449	61.9603
		17.8452	246.899	161.648
		19.9449	18.2454	118.737
		98.0102	120.206	59.1035
		70.5917	210.204	259.822
		2.85855	29.7625	78.2233
		11.0983	129.354	122.114
		11.1455	85.5288	326.032
		39.5216	131.412	223.472
		9.70533	35.905	247.036
		41.6933	21.4829	199.557
		99.5412	38.7075	151.699
		13.7048	10.5223	166.044
		81.4381	52.823	156.91
		16.1	90.5046	130.708
		64.126	106.293	333.348
		34.2897	101.988	168.385
		14.8713	40.3344
		29.7603	88.5364
		55.0629	126.884
		30.5531	21.5956
		119.63	118.335
		62.5919	30.5537
		31.4942	40.1701
		107.138	68.1204
		22.7744	41.5437
		117.647	15.2228
		24.6789	52.4946
		29.3634	72.4726
		86.0619	104.917
		5.0647	123.925
		6.17906	27.4311
		70.7607	27.4672
		93.5296	200.576
		49.4855	31.0002
		60.3988	28.0317
		49.4447	39.8155
		19.7203	282.464
		16.3866	35.5529
		118.903	133.001
		67.8498	206.923
		18.6806	37.8539
		19.2547	145.974
		17.7697	73.4141
		44.195	152.194
		16.7399	22.4573
		35.9724	27.7912
		103.152	47.07
		22.13	26.4276
		93.1164	49.9135
		13.3433	89.829
		73.4596	106.637
		60.3075	106.121

## Sheet: Supplementary Figure 1b
	Supplementary Figure 1b. Absorbance normalized fluorescence readings (GFP) in response to BCM
	BCM mg/ml:	20	10	5	2.5	1.25
		1929.37	565.877	145.693	6.42587	1.95728
		1819.02	571.718	151.109	13.9227	6.383
		2000.24	651.341	216.076	27.7611	4.64482

## Sheet: Supplementary Figure 2 
	Supplementary Figure 2a. Absorbance normalized fluorescence readings (GFP) in response to BCM (pREP.1)
	BCM mg/ml:	25	12.5	6.25	3.13	1.5	0.75	0.4	0.2	0.1	0.05	0
		61993.8	11088.5	4012.07	1661.52	776.364	445.396	297.874	234.893	225.633	204.783	182.96
		36954.6	11269.2	4219.16	1636.28	784.53	457.289	381.402	242.854	225.014	216.821	183.505
		38330.7	9515.86	3815.96	1447.17	720.951	436.629	331.864	237.258	206.328	206.774	181.98
	Supplementary Figure 2b. Absorbance normalized fluorescence readings (GFP) in response to BCM (pREP.2)
	BCM mg/ml:	25	12.5	6.25	3.13	1.5	0.75	0.4	0.2	0.1	0.05	0
		42591.1	2613.39	836.129	158.407	89.5811	72.6392	70.0251	60.9468	68.9329	70.2049	63.5014
		37931.8	2705.38	812.323	231.625	94.0238	76.8172	75.1209	70.9376	72.4212	67.2539	68.7189
		37199.4	3502.34	1092.73	339.093	131.149	88.1351	83.6917	75.8233	77.3621	77.724	71.1587

## Sheet: Supplementary Figure 3
	Figure 1c. Absorbance normalized fluorescence readings (GFP) of induced bcm operon at different temperatures
	Temp (°C)	30	31	32	33	34
		76.196	74.7682	32.0692	5.53972	-0.133274
		83.351	70.609	48.6265	17.4003	17.6118
		81.259	81.8919	55.4043	4.64883	-2.05694

## Sheet: Supplementary Figure 4b
	Supplementary Figure 4b. Absorbance normalized fluorescence readings (GFP) in response to BCM production by different evolved bcm operons
	Generation:	Gen 0	Gen 1	Gen 2	Gen 3	Gen 4
		93.7511	134.897	167.938	186.664	537.257
		150.881	137.059	171.544	211.861	536.659
		122.119	153.251	186.021	203.869	539.212

## Sheet: Supplementary Figure 5
	Supplementary Figure 5. Plaque forming units recovered from cultures infected with phage carrying a functional (BCM SP) or inactivated (S46A SP) bcm operon
		BCM SP	S46A SP
	0 h	100000	100000
	2 h	11000	1
	4 h	80000	1
	6 h	800000	1
			*1 indicates no detected plaques, as this figure uses a log scale

## Sheet: Supplementary Figure 6
	Supplementary Figure 6. Absorbance normalized fluorescence readings (GFP) in response to BCM production by different evolved bcm operons (72 h PACE)
	bcm clone:	72. 1	72. 2	72. 3	72. 4	72. 5	72. 6	72. 7	72. 8	72. 9	72. 10	72. 11	72. 12	72. 13	72. 14	72. 15	72. 16	72. 17	72. 18	72. 19	72. 20	72. 21	72. 22	72. 23	72. 24	72. 25	72. 26	72. 27	72. 28	72. 29	72. 30	72. 31	72. 32	72. 33	72. 34	72. 35	72. 36
		3.18195	12.4883	46.7425	8.14288	82.7551	41.5211	4.93142	93.0245	12.2645	98.2055	0.0434996	14.4392	69.3607	1.70476	1.64424	57.4593	72.4807	24.3022	34.6328	25.8394	-6.0414	11.5602	93.2902	67.7873	2.97156	11.0793	10.6731	39.0316	2.75147	32.7974	91.8735	15.9191	96.9214	12.6637	51.0698	40.6195
		0.723936	35.2179	39.9015	23.9198	96.2205	49.7968	20.3865	98.2519	20.0095	121.348	28.3692	33.1276	91.0741	3.1229	3.35024	70.3505	86.1124	31.04	40.4018	37.7413	17.8452	19.9449	98.0102	70.5917	2.85855	11.0983	11.1455	39.5216	9.70533	41.6933	99.5412	13.7048	81.4381	16.1	64.126	34.2897
		14.8713	29.7603	55.0629	30.5531	119.63	62.5919	31.4942	107.138	22.7744	117.647	24.6789	29.3634	86.0619	5.0647	6.17906	70.7607	93.5296	49.4855	60.3988	49.4447	19.7203	16.3866	118.903	67.8498	18.6806	19.2547	17.7697	44.195	16.7399	35.9724	103.152	22.13	93.1164	13.3433	73.4596	60.3076

## Sheet: Supplementary Figure 7
	Supplementary Figure 7. Absorbance normalized fluorescence readings (GFP) in response to BCM production by different evolved bcm operons (144 h PACE)
	bcm clone:	144. 1	144. 2	144. 3	144. 4	144. 5	144. 6	144. 7	144. 8	144. 9	144. 10	144. 11	144. 12	144. 13	144. 14	144. 15	144. 16	144. 17	144. 18	144. 19	144. 20	144. 21	144. 22	144. 23	144. 24	144. 25	144. 26	144. 27	144. 28	144. 29	144. 30	144. 31	144. 32	144. 33	144. 34	144. 35	144. 36
		31.3376	76.5481	104.152	12.6181	105.842	26.1105	12.8174	69.429	23.7833	10.3664	34.1797	70.9405	111.728	99.1873	11.1355	21.5137	167.526	21.2926	0.668636	21.2819	249.97	22.8366	99.7838	189.621	21.2902	129.6	56.3665	136.156	1.41454	9.02334	35.1854	5.26599	44.8438	46.2918	85.8268	91.1041
		31.4236	76.1858	100.498	21.9144	112.935	45.116	33.0694	70.6784	47.3781	8.06188	41.397	69.3304	124.695	102.939	10.0007	22.9987	161.627	33.7775	15.9531	32.1449	246.899	18.2454	120.206	210.204	29.7625	129.354	85.5288	131.412	35.905	21.4829	38.7075	10.5223	52.823	90.5046	106.293	101.988
		40.3344	88.5364	126.884	21.5956	118.335	30.5537	40.1701	68.1204	41.5437	15.2228	52.4946	72.4726	104.917	123.925	27.4311	27.4672	200.576	31.0002	28.0317	39.8155	282.464	35.5529	133.001	206.923	37.8539	145.974	73.4141	152.194	22.4573	27.7912	47.07	26.4276	49.9135	89.829	106.637	106.121

[truncated: 4 more sheets: Supplementary Figure 8, Supplementary Figure 9, Supplementary Figure 13, Supplementary Figure 14]
